# Supplementary material for: Metal removal capability of two cyanobacterial species in autotrophic and mixotrophic mode of nutrition
Source: BMC Microbiol. 2022 Feb 17;22:58. doi: 10.1186/s12866-022-02471-8 (PMC8851847; doi:10.1186/s12866-022-02471-8)
Supplement: Supplementary file 1 — Additional file 1: Supplementary Fig. S1. [file 12866_2022_2471_MOESM1_ESM.xlsx]

## Sheet: Supplementary data(Fig 1and 2)
									eps	cell dry	protein	glocose
					6			6	0.5	0.05	0.05	2.5						0.1	0.145717
					12			12	1	0.09	0.07	2.9						0.2	0.2
					24			24	1.5	0.1	0.09	3.5						0.1	0.115902
					36			36	2.5	0.3	0.1	4.1						0.09	0.0392994			0.0797414
					48			48	3.3	0.55	0.18	4.7						0.0149778	0.2						0.3
																	n42
																										protein concentration mg/ml and Neutral sugars content (µg/mL)
																			Cell dry weight (g/l)
																									Neutral sugars content (µg/mL)
															0.07			Total EPS concentartion (µg/ml)
															0.05							0.0610632
															0.02
															0.03				Time (h)
															0.03
					0.1
					0.01
					0.05
		6	0.5	0.05	0.01			eps	cell dry	protein	glocose										Total EPS concentartion (µg/ml) and Cell dry weight (g/l)			Cell dry weight (g/l)
		12	1	0.1	0.15		6	0.4	0.05	0.05	2			0.1
		24	1.5	0.2			12	0.6	0.1	0.07	3			0.01
		36	2.5	0.26			24	0.9	0.2	0.09	3.5			0.05
		48	3.3	0.323			36	1	0.26	0.1	3.9			0.01				0.0057735	0.023094
							48	2.5	0.323	0.12	4.1			0.15				0.00881917	0.0352767
																		0.00881917	0.00876229
																		0.0145297	0.0405518
																0.1		0.0321455	0.0434538
																0.05
																0.1
					0.1											0.04
					0.01											0.01
					0.05
					0.01
					0.15
																0.1
																0.05
																0.1
						0.1										0.04
						0.05										0.15
						0.1
						0.04
						0.15												n42
		eps	cell dry	protein	glocose				eps	cell dry	protein	glocose
	6	0.6	0.07	8.1		0.6		6	0.6	0.07	8.1
	12	1	0.1	7.5		1		12	1	0.1	7.5				0.6			0.2
	24	3.5	0.8	7		3.5		24	3.5	0.8	7				1			0.5
	36	6.7	0.9	6.5		6.7		36	6.7	0.9	6.5				3.5			0.2
	48	9.1	1.01	6.5		9.1		48	9.1	1.01	6.5				6.7			0.1
															9.1			0.3
																0.2
																0.3
																0.3		0.2
																0.5		0.3
																0.4		0.5
																		0.4
																		0.0434538
																	lactose concentarion (g/l) and Total EPS concentartion (µg/ml)
			1	0.5	8.5				eps	cell dry	protein	glocose
			1.5	0.1	7			6	1	0.5	8.5			1						Gloucose
			3.6	0.3	6.5			12	1.5	0.1	7			1.5
			6.3	0.5	6			24	3.6	0.3	6.5			3.6
			7.04	0.75	6			36	6.3	0.5	6			6.3
								48	7.04	0.75	6			7.04
																0.3		0.2		0.2
				1												0.2		0.5		0.3
				1.5												0.6		0.5		0.3
				3.6												0.3		0.3		0.3
				6.3												0.5		0.7		0.5
				7.04
				6	1.5	0.05	8.5				eps	cell dry	protein	glocose						n42
				12	2	0.1	8			6	1.5	0.05	8.5
				24	4.6	0.4	7			12	2	0.1	8
				36	5.3	0.8	6.5			24	4.6	0.4	7
				48	6.41	0.94	6.5			36	5.3	0.8	6.5
										48	6.41	0.94	6.5
																				0.2		0.3
																				0.3		0.2
																				0.3		0.6
																				0.3		0.3
																				0.5		0.2
			6	1	0.1	8.9
			12	1.5	0.3	8															0.2
			24	3	0.5	7.5															0.5
			36	4.5	0.59	6															0.2
			48	5.1	0.66	6															0.1
																					0.3
									eps	cell dry	protein	glocose
								6	1	0.1	8.9
								12	1.5	0.3	8
								24	3	0.5	7.5
								36	4.5	0.59	6
								48	5.1	0.66	6
																							0.3
																							0.4
																							0.115902
																							0.2
																							0.2
										eps	cell dry	protein	glocose
			6	0.9	0.09	9			6	0.9	0.09	9
			12	1.03	0.2	8.5			12	1.03	0.2	8.5
			24	1.7	0.5	8			24	1.7	0.5	8
			36	1.9	0.6	7.5			36	1.9	0.6	7.5
			48	2.01	0.85	6.5			48	2.01	0.85	6.5
																					0
																					0.1
																					0.1
																					0.1
																					0.05
						0
						0.1
						0.01
						0.1
						0.1
					6	2	0.09	8.5				eps	وزن خشک
					12	3	0.2	8			6	2	0.09	8.5
					24	3.2	0.25	7.5			12	3	0.2	8
					36	4	0.3	6			24	3.2	0.25	7.5
					48	4.32	0.4	6			36	4	0.3	6
											48	4.32	0.4	6
																				0.09
																				0.2
																				0.5
																				0.6
					0.09															0.3
					0.2
					0.3
					0.2
					0.1															0.09
																				0.2
																				0.25
																				0.2
																				0.2
								eps	cell dry	protein	glocose						lactose
	6	0.08	0.3	8.5			6	0.08	0.3	8.5
	12	1.03	0.4	8			12	1.03	0.4	8
	24	1.2	0.59	7.5			24	1.2	0.59	7.5
	36	1.56	0.6	7			36	1.56	0.6	7
	48	1.7	0.79	6.5			48	1.7	0.79	6.5
																					0.09
																					0.1
						0.3															0.1
						0.1															0.1
						0.3															0.05
						0.16
						0.2
									0.08
									0.05
									0.1
									0.03
									0.05
			6	2	0.05	8					eps	cell dry	protein	glocose
			12	3	0.2	7.5				6	2	0.05	8
			24	3.2	0.25	7				12	3	0.2	7.5
			36	3.5	0.3	6.9				24	3.2	0.25	7
			48	3.9	0.38	6				36	3.5	0.3	6.9
										48	3.9	0.38	6
																											Supplementary data of figures 1 and 2
					0.3		0.08
					0.1		0.3
					0.3		0.1												0.1
					0.3		0.1												0.1
					0.2		0.2												0.1
																			0.2
																			0.1
