# Supplementary material for: Metal removal capability of two cyanobacterial species in autotrophic and mixotrophic mode of nutrition
Source: BMC Microbiol. 2022 Feb 17;22:58. doi: 10.1186/s12866-022-02471-8 (PMC8851847; doi:10.1186/s12866-022-02471-8)
Supplement: Supplementary file 2 — Additional file 2: Supplementary Fig. S2. [file 12866_2022_2471_MOESM2_ESM.xlsx]

## Sheet: Supplementary data (Fig 3)
	t0	105.2	106.1	105.65	0.636396			t0	186.3	185.3	185.8	0.707107			t0	134.8	135.3	135.05	0.353553
	t30	87.9	88.3	88.1	0.282843			t30	149.7	148.3	149	0.989949			t30	125.9	125.2	125.55	0.494975
	t60	75.1	76.1	75.6	0.707107			t60	141.9	141.2	141.55	0.494975			t60	119.8	120	119.9	0.141421
	t90	70.8	71.3	71.05	0.353553			t90	128.7	127.3	128	0.989949			t90	109.3	108.6	108.95	0.494975
													t0	t30	t60	t90
	t0	t30	t60	t90			t0	t30	t60	t90			134.8	125.9	119.8	109.3
	105.2	87.9	75.1	70.8			186.3	149.7	141.9	128.7			135.3	125.2	120	108.6
	106.1	88.3	76.1	71.3			185.3	148.3	141.2	127.3
									t0	188.2	188.8	188.5	0.424264			t0	137	136	136.5	0.707107
	t0	104	105	104.5	0.707107				t30	132	133	132.5	0.707107			t30	110	111	110.5	0.707107
	t30	74.2	75.9	75.05	1.20208				t60	123	124	123.5	0.707107			t60	103	102	102.5	0.707107
	t60	63.1	64.2	63.65	0.777817				t90	100	98	99	1.41421			t90	93	91	92	1.41421
	t90	53.3	53.9	53.6	0.424264
				Report
				VAR00002
				VAR00001	Mean	N	Std. Deviation	Std. Error of Mean
				1.00	105.65	3	0.45	1						0	0	0
				2.00	88.1	3	0.2	2						T10	104.5	105.65
				3.00	75.6	3	0.5	5						T30	75.05	88.1					0	0	0	0
				4.00	71.05	3	0.25	3						T60	63.65	75.6					T10	105.65	185.8	135.05
				Total	85.1	12	14.0064	2						T90	53.6	71.05					T30	88.1	149	125.55
																					T60	75.6	141.55	119.9
																					T90	71.05	128	108.95
				Report																															q [mg metal (g dry weight)–1]
				VAR00003
				VAR00001	Mean	N	Std. Deviation	Std. Error of Mean
				1.00	104.5	3	0.5	0.288675													0	0	0	0
				2.00	75.05	3	0.85	2													T10	104.5	188.5	136.5
				3.00	63.65	3	0.55	3													T30	75.05	132.5	110.5
				4.00	53.6	3	0.3	3													T60	63.65	123.5	102.5
				Total	74.2	12	19.9229	2													T90	53.6	99	92
																																				Supplementary data of figure 3
				q [mg Cr(III) (g dry weight)–1]
				Report										0	0	0
				VAR00006										T10	185.8	188.5
				VAR00001	Mean	N	Std. Deviation	Std. Error of Mean						T30	149	132.5
				1.00	185.8	3	0.5	0.288675						T60	141.55	123.5
				2.00	149	3	0.7	4						T90	128	99
				3.00	141.55	3	0.35	6
				4.00	128	3	0.7	7
				Total	151.088	12	22.366	4
				Report
				VAR00007
				VAR00001	Mean	N	Std. Deviation	Std. Error of Mean
				1.00	188.5	3	0.3	0.173205
				2.00	132.5	3	0.5	2
				3.00	123.5	3	0.5	4
				4.00	99	3	1	5
				Total	135.875	12	34.2242	5
				q [mg Ni(II) (g dry weight)–1]
				Report									0	0	0
				VAR00010									T0	136.5	135.05
				VAR00001	Mean	N	Std. Deviation	Std. Error of Mean					T30	110.5	125.55
				1.00	135.05	3	0.25	0.144338					T60	102.5	119.9
				2.00	125.55	3	0.35	0.202073					T90	92	108.95
				3.00	119.9	3	0.1	3
				4.00	108.95	3	0.35	5
				Total	122.363	12	9.8715	4
				Report
				VAR00011
				VAR00001	Mean	N	Std. Deviation	Std. Error of Mean
				1.00	136.5	3	0.5	0.288675
				2.00	110.5	3	0.5	3
				3.00	102.5	3	0.5	5
				4.00	92	3	1	0.57735
				Total	110.375	12	17.189	4.96202
				q [mg Cu(II) (g dry weight)–1]
