# Supplementary material for: Metal removal capability of two cyanobacterial species in autotrophic and mixotrophic mode of nutrition
Source: BMC Microbiol. 2022 Feb 17;22:58. doi: 10.1186/s12866-022-02471-8 (PMC8851847; doi:10.1186/s12866-022-02471-8)
Supplement: Supplementary file 3 — Additional file 3: Supplementary Fig. S3. [file 12866_2022_2471_MOESM3_ESM.xlsx]

## Sheet: Total EPS
			concentration µg/gr
	control	1.65	1.73	1.78	1.72	0.0655744
	cr	2.56	2.74	2.64	2.64667	0.090185
	ni	2.89	2.9	2,83	2.895	0.00707107
	cu	2.6	2.65	2.43	2.56	0.115326
																			VAR00001
	control	1.72																	Tukey HSDa
	cr	2.64667																	VAR00002	N	Subset for alpha = 0.05
	ni	2.895																			1	2	3
	cu	2.56																	1.00	3	1.72
																			4.00	3		2.56
																			2.00	3		2.64667
																			3.00	3			2.87333
																			Sig.		1	0.594417	1
																			Means for groups in homogeneous subsets are displayed.
																			a. Uses Harmonic Mean Sample Size = 3.000.
			Report																			Control	1.72	1.8
			VAR00001																			Chrome	2.64667	2.27333
			VAR00002	Mean	N	Std. Deviation	Std. Error of Mean															Nickel	2.87333	2.57667
			Control	2.72	3	0.0655744	0.1															Copper	2.56	2.46
			Chrome	3.64667	3	0.090185	0.14
			Nickel	4.87333	3	0.0378594	0.09
			Copper	3.56	3	0.115326	0.07
			Total	2.45	12	0.461519	0.133229
	Copper, Nickel, Chrome
																												total produced EPSs (µg/ml)
		Report																	n42
		VAR00003
		VAR00002	Mean	N	Std. Deviation	Std. Error of Mean
		Control	1.8	3	0.03	0.1
		Chrome	2.27333	3	0.0585947	0.1
		Nickel	3.1	3	0.0550757	0.09
		Copper	2.46	3	0.0793725	0.1
		Total	2.2775	12	0.313314	0.0904461
			VAR00003
			Tukey HSDa
			VAR00002	N	Subset for alpha = 0.05
					1	2	3
			1.00	3	1.8
			2.00	3		2.27333
			4.00	3			2.46
			3.00	3			2.57667
			Sig.		1	1	0.145183
			Means for groups in homogeneous subsets are displayed.
			a. Uses Harmonic Mean Sample Size = 3.000.

## Sheet: pr
																	n42
																														VAR00004
																														Tukey HSDa
																														VAR00002	N	Subset for alpha = 0.05
						Report																										1	2	3
						VAR00004																								2.00	3	0.0675287
						VAR00002	Mean	N	Std. Deviation	Std. Error of Mean																				1.00	3		0.0797414
				n42		Control	0.0797414	3	0.00493812	0.009													Control	0.0797414	0.0610632					3.00	3		0.0852371
						Chrome	0.0675287	3	0.000622145	0.0005													Chrome	0.0675287	0.0671695					4.00	3			0.217349
						Copper	0.0852371	3	0.00038853	0.0009													Copper	0.0852371	0.0603448					Sig.		1	0.112002	1
						Nickel	0.217349	3	0.00112503	0.01													Nickel	0.217349	0.181394					Means for groups in homogeneous subsets are displayed.
						Total	0.112464	12	0.0636388	0.0183709																				a. Uses Harmonic Mean Sample Size = 3.000.
						Report
						VAR00005
						VAR00002	Mean	N	Std. Deviation	Std. Error of Mean
				قنات		Control	0.0610632	3	0.00701121	0.009
						Chrome	0.0671695	3	0.00224317	0.005
						Copper	0.0603448	3	0.0081356	0.007
						Nickel	0.181394	3	0.00485911	0.004
						Total	0.0924928	12	0.053924	0.0155665
											قنات
				control
				Cr
				Cu
				Ni																						VAR00005
	Control																									Tukey HSDa
	Chrome																									VAR00002	N	Subset for alpha = 0.05
	Copper																											1	2
	Nickel																									3.00	3	0.0603448
																										1.00	3	0.0610632
																										2.00	3	0.0671695
																										4.00	3		0.181394
																										Sig.		0.536596	1
																										Means for groups in homogeneous subsets are displayed.
																										a. Uses Harmonic Mean Sample Size = 3.000.

## Sheet: Carbohydrate
																n42
			Report
			VAR00008
			VAR00002	Mean	N	Std. Deviation	Std. Error of Mean
	n42		Control	1.74667	3	0.100167	0.2																			VAR00008
			Chrome	4.03333	3	0.0950438	0.1																			Tukey HSDa
			Nickel	5.16333	3	0.0950438	0.3																			VAR00002	N	Subset for alpha = 0.05
			Copper	4.59667	3	0.0950438	0.14														n42	قنات						1	2	3	4
			Total	3.885	12	1.35779	0.39196													Control	2.85667	1.74667				1.00	3	1.74667
																				Chrome	4.69	4.03333				2.00	3		4.03333
																				Nickel	5.64	5.16333				4.00	3			4.59667
																				Copper	4.78667	4.59667				3.00	3				5.16333
																										Sig.		1	1	1	1
			Report																							Means for groups in homogeneous subsets are displayed.
			VAR00009																							a. Uses Harmonic Mean Sample Size = 3.000.
			VAR00002	Mean	N	Std. Deviation	Std. Error of Mean
			Control	2.85667	3	0.662596	0.2																									Carbohydrates
			Chrome	4.69	3	0.19	0.3							قنات
			Nickel	5.64	3	0.19	0.1
			Copper	4.78667	3	0.0950438	0.0548736
			Total	4.49333	12	1.10352	0.318558
			VAR00009
			Tukey HSDa
			VAR00002	N	Subset for alpha = 0.05																			(µg/L)
					1	2	3
			1.00	3	2.85667																	Neutral sugars content (µg/mL)
			2.00	3		4.69
			4.00	3		4.78667	4.78667
			3.00	3			5.64
			Sig.		1	0.986884	0.0768378
			Means for groups in homogeneous subsets are displayed.
			a. Uses Harmonic Mean Sample Size = 3.000.
